# Supplementary material for: Invasive Giant Goldenrod (Solidago gigantea Aiton): Phytochemical Profiling and Evaluation of Chemopreventive and Antimicrobial Activities
Source: Molecules. 2026 May 7;31(10):1552. doi: 10.3390/molecules31101552 (PMC13209318; doi:10.3390/molecules31101552)
Supplement: Supplementary file 1 [file molecules-31-01552-s001.zip]

Archive with 1 entries (1 files):
- molecules-4260319-supplementary.pdf
